# Supplementary material for: Electrocatalyst of PdNi Particles on Carbon Black for Hydrogen Oxidation Reaction in Alkaline Membrane Fuel Cell
Source: Nanomaterials (Basel). 2025 Apr 27;15(9):664. doi: 10.3390/nano15090664 (PMC12073287; doi:10.3390/nano15090664)
Supplement: Supplementary file 1 [file nanomaterials-15-00664-s001.zip]

Archive with 1 entries (1 files):
- nanomaterials-3550030-supplementary.pdf
